# Supplementary material for: PLGA Nanofiber/PDMS Microporous Composite Membrane-Sandwiched Microchip for Drug Testing
Source: Micromachines (Basel). 2020 Nov 28;11(12):1054. doi: 10.3390/mi11121054 (PMC7760955; doi:10.3390/mi11121054)
Supplement: Supplementary file 1 [file micromachines-11-01054-s001.zip]

Archive with 3 entries (2 files):
- Supplementary Materials/Supplementary 1.pdf
- Supplementary Materials/Supplementary 2.lnk
- Supplementary Materials/
